# Supplementary material for: Effects of Contagious Respiratory Pathogens on Breath Biomarkers
Source: Antioxidants (Basel). 2024 Jan 29;13(2):172. doi: 10.3390/antiox13020172 (PMC10886173; doi:10.3390/antiox13020172)
Supplement: Supplementary file 1 [file antioxidants-13-00172-s001.zip]

Archive with 1 entries (1 files):
- antioxidants-2790219-supplementary.pdf
